# Supplementary material for: Metabolic reprogramming and epigenetic modifications on the path to cancer
Source: Protein Cell. 2021 May 29;13(12):877–919. doi: 10.1007/s13238-021-00846-7 (PMC9243210; doi:10.1007/s13238-021-00846-7)
Supplement: Supplementary file 1 — Electronic supplementary material 1 (XLSX 50 kb) [file 13238_2021_846_MOESM1_ESM.xlsx]

## Sheet: Sheet2
	Table S1. Targeting acetylation for cancer therapy
	Condition or disease	Intervention/ treatment	Phase	Enrollment	Current status	Start date	Completion date	Results	Outcome measures	NCT number
	Vorinostat (SAHA)-based cancer therapy (HDAC inhibitor)
	Melanoma Skin Neoplasms	Vorinostat	1, 2	22	Unknown	June 2016	N/A	No results posted	Anti-tumor response rate in at least 30% of the treated patients	NCT02836548
	Breast Cancer	Vorinostat	1, 2	49	Unknown	January 2007	N/A	No results posted	Clinical laboratory tests/Vital signs/Electrocardiograms	NCT00416130
	Soft Tissue Sarcoma	Vorinostat	2	40	Completed	May 2010	September 2013	No results posted	Evaluation of the efficacy of vorinostat on the basis of progression free survival (PFS) up to 1 year after first administration of the IMP	NCT00918489
	Acute Myeloid Leukemia	Vorinostat	2	37 (10 Female, 27 Male)	Completed	January 2006	May 2009	Has results	Confirmed Complete Response (CR) Rate/Time to Progression (TTP)/Overall Survival (OS)	NCT00305773
	Recurrent Non-small Cell Lung Cancer	Vorinostat	2	16 (13 Female, 3 Male)	Completed	June 2005	December 2008	Has results	Response Per RECIST Criteria/Time to Progression (TTP)/Overall Survival (OS)/Toxicity	NCT00138203
	Primary Peritoneal Cavity Cancer/ Recurrent Ovarian Epithelial Cancer	Vorinostat	2	60 (60 Female, 0 Male)	Completed	October 2005	July 2008	No results posted	Progression-free survival (PFS)/Toxicity as assessed by CTCAE v 3.0	NCT00132067
	Advanced, Recurrent, or Metastatic Adenoid Cystic Carcinoma	Vorinostat	2	30 (19 Female, 11 Male)	Completed	August 6, 2010	August 1, 2018	Has results	Objective Response According to RECIST 1.1 Criteria	NCT01175980
	Metastatic and/or Locally Advanced or Locally Recurrent Thyroid Cancer	Vorinostat	2	19 (12 Female, 7 Male)	Completed	December 2005	March 2009	Has results	Objective Response Rate (PR + CR) Using RECIST/WHO Response Criteria	NCT00134043
	Recurrent Renal Cell Carcinoma Stage IV Renal Cell Cancer	Vorinostat	2	14 (5 Female, 9 Male)	Completed	October 2005	February 2010	Has results	Objective Response/Progression-free Survival/Overall Survival (OS) and Median OS/Safety and Tolerability	NCT00278395
	Metastatic or Unresectable Melanoma	Vorinostat	2	32 (12 Female, 20 Male)	Completed	September 2005	June 2013	Has results	Objective Response Rate Assessed by Response Evaluation Criteria for Solid Tumors (RECIST)	NCT00121225
	Low-Grade Non-Hodgkin's Lymphoma	Vorinostat	2	37 (12 Female, 23 Male) two enrolled patients were ineligible due to diffuse B-cell lymphoma at start of treatment	Completed	September 2005	May 2016	Has results	Response Rate/Number of Participants With Adverse Events	NCT00253630
	Progressive or Recurrent Glioblastoma Multiforme	Vorinostat	2	103 (44 Female, 59 Male)	Completed	September 2005	March 2010	Has results	Proportion of Successes (Patients Alive and Progression-free)	NCT00238303
	Recurrent Prostate Cancer Stage IV Prostate Cancer	Vorinostat	2	29 (0 Female, 27 Male) two patients were deemed ineligible after treatment started and they were excluded from all analysis except adverse event collection	Completed	March 2006	May 2011	Has results	Proportion of Patients Who do Not Demonstrate Disease Progression	NCT00330161
	Mesothelioma Lung Cancer	Vorinostat	3	661 (108 Female, 553 Male)	Completed	June 30, 2005	November 21, 2011	Has results	Overall Survival (OS)	NCT00128102
	TSA (Trichostatin A)-based cancer therapy (HDAC inhibitor)
	Relapsed or Refractory Hematologic Malignancies	Trichostatin A	1	42	Unknown	September 27, 2018	N/A	No results posted	Safety and tolerability of trichostatin A measured by spontaneous reporting of adverse events (AEs)/Dose-limiting toxicities (DLTs) and maximum tolerated dose (MTD) of trichostatin A	NCT03838926
	Belinostat (PAHA, PXD101)-based cancer therapy (HDAC inhibitor)
	Advanced Solid Tumors or Lymphoma	Oral Belinostat	1	121	Completed	June 2006	August 2011	No results posted	Safety, tolerability and maximum tolerated dose of orally administered PXD101 for each cohort	NCT00413075
	Relapsed or Refractory Peripheral T-Cell Lymphoma (PTCL)	Belinostat	2	129	Completed	December 2008	October 2014	No results posted	Objective response rate/Safety, further efficacy parameters	NCT00865969
	Advanced/ Localized Unresectable /Recurrent Adult Primary Liver Cancer	Belinostat	1, 2	54 (6 Female, 48 Male)	Completed	May 2006	October 2012	Has results	Dose-limiting Toxicities (DLT) and Maximum Tolerated Dose (MTD) of Belinostat in Patients With Inoperable HCC (Phase I)	NCT00321594
	Recurrent Adult Burkitt Lymphoma/ Recurrent Adult Diffuse Large Cell Lymphoma	Belinostat	2	22 (9 Female, 11 Male) two patients were not included in the analysis	Completed	January 2006	August 2010	Has results	Assess Number of Patients Who Achieve Confirmed and Unconfirmed Complete Response (CR) or Partial Response (PR)	NCT00303953
	Romidepsin (Depsipeptide, FR901228, FK228)-based cancer therapy (HDAC inhibitor)
	Recurrent High-Grade Gliomas	Romidepsin	1, 2	50 (13 Female, 35 Male) two patients were removed from the analysis due to one withdrawing consent and one was deemed ineligible	Completed	January 2005	March 2009	Has results	Number of Participants With Dose-limiting Toxicities Due to Romidepsin Graded According to the NCI Common Toxicity Criteria (CTCAE Version 3.0) (Phase I)/6 Months Progression-free Survival (Phase II)	NCT00085540
	Peripheral T-cell Lymphoma	Romidepsin	2	131 (42 Female, 89 Male)	Completed	June 19, 2007	November 11, 2010	Has results	Percentage of Participants With a Complete Response According to the International Workshop Response Criteria (IWC) for Non-Hodgkin's Lymphomas (NHL) Assessed by an Independent Review Committee	NCT00426764
	Metastatic or Unresectable Soft Tissue Sarcoma	Romidepsin	2	40 (19 Female, 21 Male)	Completed	January 7, 2005	October 23, 2008	Has results	Objective Tumor Response (Complete and Partial)/Time to Progression/Toxicity	NCT00112463
	Unresectable Recurrent or Metastatic Squamous Cell Carcinoma of the Head and Neck	Romidepsin	2	14 (3 Female, 11 Male)	Completed	June 2005	November 2008	Has results	Disease Control (i.e., Achievement of Complete Response, Partial Response, or Stable Disease)/Duration of Response/Time to Progression/Overall Survival	NCT00084682
	Metastatic Breast Cancer	Romidepsin	2	37	Completed	February 2005	September 2005	No results posted	Efficacy (complete and partial response) according to RECIST/Progression-free survival/Toxicity	NCT00098397
	Recurrent Small Cell Lung Cancer	Romidepsin	2	36	Completed	May 2004	November 2006	No results posted	Objective response rate/Overall survival/Failure-free survival/The frequency of toxicity occurrence, graded using the NCI CTCAE version 3.0	NCT00086827
	Cutaneous T Cell Lymphoma/ Peripheral T Cell Lymphoma	Romidepsin	2	131 (49 Female, 82 Male)	Completed	March 8, 2001	January 26, 2015	Has results	Number of Participants With a Response/Duration of Response (DOR)	NCT00007345
	Relapsed or Refractory Acute Myeloid Leukemia	Romidepsin	2	47	Completed	May 2003	March 2007	No results posted	Response rate (complete and partial)/Adverse events	NCT00062075
	Relapsed or Refractory Multiple Myeloma	Romidepsin	2	50	Completed	June 2003	March 2011	No results posted	Response rate (complete response [CR] or partial response [PR])/Event free survival	NCT00066638
	Relapsed or Refractory Non-Hodgkin's Lymphoma	Romidepsin	2	35	Completed	January 2004	December 2005	No results posted	N/A	NCT00077194
	Nicotinamide-based cancer therapy (HDAC inhibitor)
	Non-melanoma Skin Cancer Carcinoma, Squamous Cell Carcinoma, Basal Cell	Nicotinamide	2	120	Recruiting	December 3, 2018	N/A	No results posted	Feasibility (pertaining to patient recruitment)	NCT03769285
	Non-Small-Cell Lung Carcinoma	Nicotinamide	2, 3	110	Active, not recruiting	March 2015	N/A	No results posted	Hazard ratio (PFS) of the nicotinamide arm to the placebo arm/Response rate/Overall survival	NCT02416739
	Valproic Acid-based cancer therapy (HDAC inhibitor)
	Thyroid Neoplasm	Valproic Acid	2	13 (4 Female, 9 Male)	Completed	September 24, 2010	September 28, 2015	Has results	RAI (Radioactive Iodine) Uptake and Tg (Thyroglobulin) Level Compared Pre and Post- Valproic Treatment/Number of Participants With Adverse Events	NCT01182285
	Pancreatic Cancer	Valproic Acid	2	20	Unknown	June 2011	N/A	No results posted	Number of the patients with side effects/Number of the patients survived	NCT01333631
	Leukemia, Lymphoma	Valproic Acid	2	52	Unknown	August 2009	N/A	No results posted	Response to therapy (complete response, partial response, or stable disease)/Length of response/Time to treatment failure/Survival duration	NCT01016990
	Phenylbutyrate-based cancer therapy (HDAC inhibitor)
	Progressive or Recurrent Brain Tumors	Phenylbutyrate	2	120	Completed	November 2000	July 2002	No results posted	N/A	NCT00006450
	Suramin-based cancer therapy (Inhibitors of sirtuins)
	Brain and Central Nervous System Tumors	Suramin Chemotherapy	2	N/A	Completed	July 1995	May 2004	No results posted	N/A	NCT00002639
	Prostate Cancer	Suramin	3	390 (0 Female, 390 Male)	Completed	January 1996	March 2008	No results posted	Response/Toxicity/Survival/Quality of Life	NCT00002723
	PRI-724-based cancer therapy (Inhibitors for HATs)
	Acute Myeloid Leukemia Chronic Myeloid Leukemia	PRI-724	1, 2	49	Completed	July 2012	December 30, 2016	No results posted	DLT (Dose Limiting Toxicity)/Preliminary Efficacy Endpoints	NCT01606579
	GSK525762-based cancer therapy (BRD (BET) inhibitors)
	Relapsed, Refractory Hematologic Malignancies	GSK525762	1	180	Completed	May 14, 2014	April 28, 2020	No results posted	Safety and tolerability as assessed by adverse events (AEs), serious adverse events (SAEs), dose limiting toxicity (DLT), dose reductions or delays, withdrawals due to toxicities	NCT01943851
	NUT Midline Carcinoma (NMC) and Other Cancers	GSK525762	1	196 (105 Female, 91 Male)	Completed	March 28, 2012	July 29, 2019	Has results	Number of Participants With Adverse Events (AEs) and Serious Adverse Events (SAEs)-Part 1 QD	NCT01587703
	Agents under clinical development as of March 12th, 2021, for oncological indications; source, http://www.clinicaltrials.gov. N/A, not applicable.

## Sheet: Sheet3
	Table S2. Targeting methylation for cancer therapy
	Condition or disease	Intervention/ treatment	Phase	Enrollment	Current status	Start date	Completion date	Results	Outcome measures	NCT number
	Targeting DNA methylation for cancer therapy
	Azacitidine (CC-486)-based cancer therapy (DNMT inhibitor)
	Chronic Myelomonocytic Leukemia	Azacitidine	2	11 (5 Female, 6 Male)	Completed	April, 2011	September, 2014	Has results	Percentage of Patients With Complete Hematologic Response (According to IWG 2006 Criteria) in CMML Patients Treated With 5-azacitidine	NCT01350947
	Relapsed or Refractory Angioimmunoblastic T Cell Lymphoma	Azacitidine Romidepsin Gemcitabine	3	20	Recruiting	November 6, 2018	N/A	No results posted	Progression Free Survival (PFS)/Progression Free Survival (PFS)	NCT03703375
	Recurrent IDH1/2 Mutated Glioma	Azacitidine	2	63	Recruiting	September 22, 2020	N/A	No results posted	Progression-Free Survival at 6 months (PFS-6)	NCT03666559
	Prostate Cancer	Azacitidine for injectable suspension	2	36 (0 Female, 36 Male)	Completed	April, 2006	November, 2009	Has results	Percentage of Patients With PSA Doubling Time >=3 Months	NCT00384839
	Head and Neck Squamous Cell Carcinoma	Azacitadine	2	25	Recruiting	July, 2014	N/A	No results posted	Tumor response	NCT02178072
	Nasopharyngeal Neoplasms	Azacitadine	2	36 (7 Female, 29 Male)	Completed	February 13, 2015	April 20, 2017	Has results	Percentage of Participants Who Achieved a Complete or Partial Response According to Response Evaluation Criteria in Solid Tumors	NCT02269943
	Pancreatic Cancer	Oral azacitidine	2	80	Recruiting	January 8, 2014	N/A	No results posted	Progression-free survival/Response rate to first-line chemo, post-recurrence	NCT01845805
	Hematologic Neoplasm Neoplasms	Azacitadine	2	4	Active, not recruiting	October 22, 2015	N/A	No results posted	Adverse Events (AEs)/Overall Survival	NCT02494258
	Decitabine (5-aza-2' deoxycytidine)-based cancer therapy (DNMT inhibitor)
	Chronic Myelogenous Leukemia	Decitabine	2	40	Completed	July 2002	December 2004	No results posted	N/A	NCT00042003
	Acute Myeloid Leukemia Acute Myeloid Leukemia, Relapsed, Adult TP53 Mutated Relapsed/Refractory Acute Myeloid Leukemia	Decitabine	2	17	Active, not recruiting	July 14, 2017	February 13, 2021	No results posted	Overall survival of participants with TP53 mutation	NCT03063203
	Patients Aged > 60 Years With Acute Myeloid Leukemia	Decitabine	2	238	Completed	April 2003	February 2009	No results posted	Response rate (complete and partial remissions, antileukemic effect)/Overall survival/Progression-free survival time/Toxicity of Decitabine	NCT00866073
	Relapse and Refractory Diffuse Large B Cell Lymphoma	Decitabine	4	60	Unknown	June 1, 2018	N/A	No results posted	Overall response rate (ORR)	NCT03579082
	Relapsed or Refractory T-lymphoblastic Lymphoma	Decitabine	4	40	Unknown	June 1, 2018	N/A	No results posted	Response rate (RR)	NCT03558412
	Guadecitabine (SGI-110)-based cancer therapy (DNMT inhibitor)
	Leukemia, Myeloid, Acute	Guadecitabine	3	815 (342 Female, 473 Male)	Completed	March 19, 2015	June 17, 2019	Has results	Number of Participants With a Complete Response (CR)/Overall Survival	NCT02348489
	Hepatocellular Carcinoma	Guadecitabine	2	52 (7 Female, 43 Male) 2 did not receive any treatment	Completed	December 2012	September 2015	Has results	Disease Control Rate (DCR) at 16 Weeks for Patients Treated With Guadecitabine After Failure of Sorafenib	NCT01752933
	Acute Myelogenous Leukemia Myelodysplastic Syndromes	Guadecitabine	1, 2	401	Completed	December 2010	January 2019	No results posted	Dose Escalation Segment (Safety Lead-in): Determine the optimal BED or MTD and the frequency of drug administration	NCT01261312
	Leukemia, Myelomonocytic, Chronic Myelodysplastic Syndromes	Guadecitabine	3	408	Completed	October 2016	March 31, 2020	No results posted	Overall survival	NCT02907359
	Acute Myeloid Leukemia Myelodysplastic Syndromes	Guadecitabine	2	40	Completed	November 2018	September 2020	No results posted	Disease Free Survival/Overall survival	NCT03454984
	Targeting histone methylation for cancer therapy
	Pinometostat (EPZ-5676)-based cancer therapy (Histone methyltransferases DOT1L inhibitor)
	Acute Myeloid Leukemia Acute Lymphoblastic Leukemia Myelodysplastic Syndrome Myeloproliferative Disorders	Pinometostat	1	51	Completed	September 2012	February 2016	No results posted	The maximum tolerated dose (MTD) and/or recommended phase 2 dose (RP2D) of EPZ-5676	NCT01684150
	Tazemetostat-based cancer therapy (Histone methyltransferases EZH2 inhibitor)
	B-cell Lymphomas (Phase 1) Advanced Solid Tumors (Phase 1) Diffuse Large B-cell Lymphoma (Phase 2) Follicular Lymphoma (Phase 2) Transformed Follicular Lymphoma Primary Mediastinal Large B-Cell Lymphoma	Tazemetostat	1, 2	420	Active, not recruiting	June 2013	N/A	No results posted	Maximum tolerated dose (MTD)/Objective response rate	NCT01897571
	Relapsed or Refractory B-cell Non-Hodgkin's Lymphoma With EZH2 Gene Mutation	Tazemetostat	2	13	Active, not recruiting	April 9, 2018	N/A	No results posted	Objective response rate (ORR)	NCT03456726
	Recurrent Ovarian or Endometrial Cancer	Tazemetostat	2	86	Suspended	March 29, 2019	N/A	No results posted	Tumor response/	NCT03348631
	Diffuse Large B-cell Lymphoma Follicular Lymphoma Malignant Rhabdoid Tumors (MRT) Rhabdoid Tumors of the Kidney (RTK) Atypical Teratoid Rhabdoid Tumors (ATRT) Synovial Sarcoma Epitheliod Sarcoma Mesothelioma Advanced Solid Tumors	Tazemetostat	2	300	Recruiting	August 2016	N/A	No results posted	Long-term safety profile of tazemetostat/The overall survival (OS)/The time to treatment failure (TTF)	NCT02875548
	Malignant Mesothelioma	Tazemetostat	2	74	Completed	July 2016	May 2019	Results submitted	Pharmacokinetics profile of tazemetostat and its metabolite (plasma): Cmax/Pharmacokinetics profile of tazemetostat and its metabolite (plasma): Tmax	NCT02860286
	INI1-Negative Tumors or Relapsed/Refractory Synovial Sarcoma	Tazemetostat	2	250	Recruiting	December 22, 2015	N/A	No results posted	Number of subjects with objective response/Progression-free survival (PFS) rate/Assess the effects of tazemetostat on tumor immune priming/ Assess the safety and tolerability of tazemetostat	NCT02601950
	CPI-1205-based cancer therapy (Histone methyltransferases EZH2 inhibitor)
	B-Cell Lymphomas	CPI-1205	1	41	Completed	March 2015	December 2018	No results posted	Frequency of Dose-limiting toxicities (DLTs)	NCT02395601
	Advanced Solid Tumors	Drug: CPI-1205 Drug: ipilimumab	1, 2	24	Completed	December 14, 2017	June 12, 2019	No results posted	Phase 1: Frequency of Dose-limiting toxicities (DLTs)/Phase 2: Objective response rate	NCT03525795
	Metastatic Castration Resistant Prostate Cancer	CPI-1205	1, 2	242 (0 Female, 242 Male)	Active, not recruiting	November 15, 2017	N/A	No results posted	Frequency of Dose-limiting toxicities (DLTs)	NCT03480646
	Tranylcypromine (TCP)-based cancer therapy (Histone demethylase LSD inhibitor)
	Acute Myelogenous Leukemia/ Myelodysplastic Syndromes Leukemia	TCP Tretinoin	1	17	Completed	March 2, 2015	July 1, 2020	No results posted	Rate of Toxicity in Study Participants Receiving TCP/ATRA Combination Therapy	NCT02273102
	Relapsed or Refractory AML	TCP Tretinoin	1, 2	16	Unknown	September 2014	N/A	No results posted	Analysis of the cumulative response rate (CR, CRp, CRi, PR)	NCT02261779
	Agents under clinical development as of March 12th, 2021, for oncological indications; source, http://www.clinicaltrials.gov. N/A, not applicable.

## Sheet: Sheet4
	Table S3. Metabolism-targeting drugs for cancer therapy
	Condition or disease	Intervention/ treatment	Phase	Enrollment	Current status	Start date	Completion date	Results	Outcome measures	NCT number
	CHS-828, ATG-019 (KPT-9274), APO866 (FK-866)-based cancer therapy (NAMPT inhibitors)
	Solid Tumors	CHS-828	1	0	Withdrawn	April 1999	N/A	No results posted	N/A	NCT00003979
	Solid Tumor, Non-Hodgkin's Lymphoma	ATG-019	1	70	Recruiting	April 13, 2020	N/A	No results posted	Evaluate the Dose-Limiting Toxicity (DLT) for dose escalation phase/Overall Response Rate (ORR)	NCT04281420
	Solid Malignancies or NHL (PANAMA) (PANAMA)	Drug: KPT-9274 Drug: Niacin ER Drug: Nivolumab	1	130	Recruiting	June 2016	N/A	No results posted	Maximum tolerated dose (MTD)	NCT02702492
	B-cell Chronic Lymphocytic Leukemia	APO866	1, 2	10	Completed	February 2007	April 2009	No results posted	Safety and tolerability of APO866 in patients with refractory B-CLL	NCT00435084
	Advanced Melanoma	APO866	2	25	Completed	July 2006	March 2009	No results posted	Determine the tumor response rate	NCT00432107
	Cutaneous T-cell Lymphoma	APO866	2	25	Completed	February 2007	September 2011	No results posted	Safety and tolerability/Time to response	NCT00431912
	CB-839-based cancer therapy (GLS1 inhibitor)
	Anaplastic Astrocytoma, IDH-Mutant/ Diffuse Astrocytoma, IDH-Mutant	Drug: CB-839 Radiation: Radiation Therapy Drug: Telaglenastat Hydrochloride Drug: Temozolomide	1	40	Recruiting	December 6, 2018	N/A	No results posted	Maximum tolerated dose (MTD) and recommended phase 2 dose (RP2D)	NCI-2018-00876
	Solid Tumor Clear Cell Renal Cell Carcinoma TNBC - Triple-Negative Breast Cancer Colorectal Cancer CRC RCC ccRCC	Drug: CB-839 Drug: Talazoparib	1, 2	33	Terminated (Slow Enrollment)	March 22, 2019	October 15, 2020	No results posted	Safety and tolerability of CB-839 in combination with talazoparib	NCT03875313
	Solid Tumors and Fluoropyrimidine Resistant PIK3CA Mutant Colorectal Cancer	Drug: CB-839 Drug: Capecitabine	1, 2	53	Recruiting	August 31, 2016	N/A	No results posted	Recommended dose for phase II study	NCT02861300
	Advanced Stage Non-small Cell Lung Cancer	Drug: Sapanisertib Drug: CB-839 HCl	1	85	Recruiting	June 12, 2020	N/A	No results posted	Maximum tolerated dose/recommended phase II dose of MLN0128 (sapanisertib) and CB-839 HCl (telaglenastat) in combination (dose-escalation)	NCT04250545
	Melanoma, ccRCC and NSCLC	Drug: CB-839 Drug: Nivolumab	1, 2	118	Completed	August 2016	June 2020	No results posted	Safety and Tolerability of CB-839 and Nivolumab, Efficacy of CB-839 in Combination with Nivolumab	NCT02771626
	Hematological Tumors	Drug: CB-839 Drug: CB-839 and low dose dexamethasone Drug: CB-839, pomalidomide, and low dose dexamethasone	1	25	Completed	February 2014	April 2016	No results posted	Safety and tolerability of CB-839, Pharmacokinetics/Pharmacodynamics/Clinical activity	NCT02071888
	Clear Cell Renal Cell Carcinoma	Drug: CB-839 plus everolimus Drug: Placebo plus everolimus	2	63	Completed	July 1, 2017	September 21, 2020	No results posted	Progression Free Survival (PFS)/Overall Survival (OS)	NCT03163667
	Dichloroacetate (DCA)-based cancer therapy (PDK1 inhibitor)
	Metastatic Breast or Non-Small Cell Lung Cancer (NSCL)	Dichloroacetate	2	7 (4 Female, 3 Male)	Terminated (DSMB determined, due to higher than expected risk/safety concerns, study should be closed.)	December 2009	November 2011	Has results	Response Rate by RECIST Criteria of Oral Dichloroacetate	NCT01029925
	Squamous Cell Carcinoma of the Head and Neck	Dichloroacetate	2	50 (7 Female, 43 Male)	Completed	May 2011	June 1, 2020	Has results	Percentage of Participants Who Experienced Adverse Events During Treatment	NCT01386632
	Glioblastoma and Other Recurrent Brain Tumors	Dichloroacetate	1	15	Completed	April 2010	March 2014	No results posted	Determine the safety and tolerability of DCA in RMBTs	NCT01111097
	Recurrent and/or Metastatic Solid Tumours	Dichloroacetate	1	23	Completed	December 2007	March 2013	No results posted	To assess safety and tolerability of oral DCA/To determine the dose-limiting toxicity (DLT) and phase II dose/To characterize pharmacokinetic (PK) profile	NCT00566410
	Glioblastoma	Dichloroacetate	1	0	Withdrawn	July 2008	January 2010	No results posted	Safety and tolerability of DCA in combination with radiotherapy and temozolomide in an adjuvant setting for the treatment of newly diagnosed GBM patients	NCT00703859
	Malignant Gliomas, Glioblastoma Multiforme	Dichloroacetate	2	40	Completed	October 2007	August 2009	No results posted	To determine the therapeutic response to oral Dichloroacetate (DCA)/To evaluate the safety and tolerability of oral (DCA) in patients/To determine the progression-free survival (PFS) and overall survival	NCT00540176
	Recurrent Head and Neck Cancers	Dichloroacetate	1	17	Completed	August 2010	February 2016	No results posted	To determine the maximum tolerated dose of DCA	NCT01163487
	Solid Tumors	Procedure: PET Scan Drug: EF5 Drug: Carbogen Drug: Dichloroacetate	1	28	Terminated (Logistical)	December 2010	August 21, 2015	No results posted	18F-EF5 uptake (tumor: blood ratio) before and after administration of DCA for a subset of subjects	NCT01123005
	EGCG-based cancer therapy (FASN inhibitor)
	Colorectal Cancer (CRC)	EGCG	1	50	Recruiting	January 31, 2017	N/A	No results posted	Change in methylation from baseline when compared to the control arm	NCT02891538
	Lung Cancer Receiving Radial Radiotherapy	Drug: EGCG Drug: mLDG	2	83	Enrolling by invitation	April 2015	N/A	No results posted	Superiority of EGCG in reducing Grade II esophagitis as assessed by RTOG scores	NCT02577393
	Breast Cancer Receiving Adjuvant Radiotherapy	EGCG	2	68	Enrolling by invitation	December 2014	N/A	No results posted	Superiority of EGCG in reducing Grade II or more dermatitis as assessed by Radiation Therapy Oncology Group (RTOG) scores	NCT02580279
	Nonmetastatic Bladder Cancer	Dietary Supplement: Defined Green Tea Catechin Extract	2	31 (5 Female, 26 Male)	Completed	July 2, 2008	June 9, 2017	Has results	Epigallocatechin Gallate (EGCG) Levels in Nonmalignant Bladder Tissue	NCT00666562
	Prostate Cancer	EGCG	2	33 (0 Female, 33 Male)	Completed	May 2004	December 2008	Has results	Change in Serum Prostate Specific Antigen (PSA), Vascular Endothelial Growth Factor (VEGF), and Hepatocyte Growth Factor (HGF) of Prostate Cancer	NCT00676780
	High-Risk of Colorectal Cancer	Drug: defined green tea catechin extract	2	39 (14 Female, 25 Male)	Terminated (pending expiration of the supply of study agent.)	June 2012	May 21, 2015	Has results	Percent Change in Rectal ACF/Pre- and Post Intervention at 6 Months	NCT01606124
	Arginine Deiminase (ADI-PEG20)-based cancer therapy (Degradation of circulating arginine )
	Glioblastoma Multiforme (GBM)	Drug: ADI-PEG20 Drug: Temozolomide	1	32	Recruiting	June 16, 2020	N/A	No results posted	Number of Participants with Adverse Events as a Measure of Safety and Tolerability of ADI-PEG 20 in combination with radiotherapy and TMZ	NCT04587830
	Advanced Solid Cancers	Drug: ADI PEG20 Drug: Pembrolizumab	1	47	Active, not recruiting	July 14, 2017	N/A	No results posted	Number of Participants with Adverse Events as a Measure of Safety and Tolerability of ADI-PEG 20 in combination with Pembrolizumab in Advanced Solid Cancers	NCT03254732
	Hepatocellular Carcinoma	ADI-PEG20	1	8	Completed	November 2014	March 2016	No results posted	Number of Participants with Adverse Events as a Measure of Safety and Tolerability of ADI-PEG 20 in combination with sorafenib in advanced HCC	NCT02101593
	Advanced Pancreatic Cancer	ADI-PEG20	1	21	Completed	November 17, 2014	October 6, 2017	No results posted	Number of Participants with Adverse Events as a Measure of Safety and Tolerability of ADI-PEG 20 in combination with nab-Paclitaxel and Gemcitabine in Advanced Pancreatic Cancer	NCT02101580
	Hepatocellular Carcinoma	Drug: ADI-PEG 20 (arginine deiminase formulated with polyethylene glycol) Drug: Placebo Other: Best Supportive Care	3	636	Completed	July 2011	July 2015	No results posted	Overall survival/Safety and tolerability	NCT01287585
	HER2 Negative Metastatic Breast Cancer	ADI-PEG20	1	15	Completed	April 2014	April 2016	No results posted	Number of Participants with Adverse Events, Determine preliminary estimates of efficacy	NCT01948843
	Prostate Cancer and Non-Small Cell Lung Cancer	ADI-PEG20	1	43	Completed	September 6, 2011	August 31, 2018	No results posted	Number of Participants with Adverse Events/ Efficacy/as determined by objective response measures	NCT01497925
	Malignant Pleural Mesothelioma (ADAM)	ADI-PEG20	2	70	Unknown	January 2011	N/A	Results submitted	Progression-free survival	NCT01279967
	Acute Myeloid Leukemia	ADI-PEG20	2	43	Completed	January 6, 2015	May 5, 2017	No results posted	Response Rate,Safety and tolerability	NCT01910012
	Metastatic Melanoma	ADI-PEG20	1	8	Completed	September 2012	February 2016	No results posted	Number of participants with adverse events/Number of participants with objective responses	NCT01665183
	Advanced Melanoma	ADI-PEG20	1, 2	31 (14 Female, 17 Male)	Completed	July 2007	March 2010	Has results	Assessment of Safety and Tolerability of ADI-PEG 20/Best Overall Clinical Tumor Response	NCT00520299
	Metastatic Melanoma	ADI-PEG20	1	15	Completed	September 2001	August 2003	No results posted	N/A	NCT00029900
	Hepatocellular Carcinoma	ADI-PEG20	2	34	Completed	September 2002	October 2003	No results posted	N/A	NCT00056992
	Advanced Uveal Melanoma	Drug: ADI PEG20 Drug: Nivolumab Drug: Ipilimumab	1	9	Active, not recruiting	April 16, 2019	N/A	No results posted	Safety as assessed by CTCAE version 5.0, Objective Response Rate by RECIST 1.1	NCT03922880
	CPI-613-based cancer therapy (Inhibitor of pyruvate dehydrogenase (PDH) and α-ketogluterate dehydrogenase (KGDH))
	Relapsed or Refractory Burkitt Lymphoma/Leukemia or High-Grade B-Cell Lymphoma With High-Risk Translocations	CPI-613	2	26	Recruiting	December 31, 2018	N/A	No results posted	Overall response rate of CPI-613	NCT03793140
	Advanced or Metastatic Pancreatic Cancer	Drug: CPI 613 in Combination With Gemcitabine and Nab-paclitaxel	1	24	Unknown	October 19, 2017	N/A	No results posted	The maximally tolerated dose of CPI 613 combined with Gemcitabine and nab-paclitaxel	NCT03435289
	High Risk Myelodysplastic Syndrome	Drug: CPI-613 Drug: Hydroxychloroquine	1, 2	35	Not yet recruiting	May 2021	N/A	No results posted	Number of Dose Limiting Toxicities/Overall Response Rate	NCT03929211
	Cancer	CPI-613	2	7	Terminated	June 2013	December 2016	No results posted	Overall Survival (OS)/Progression-Free Survival (PFS)/Safety/Response Rate	NCT01832857
	Advanced Malignancies	CPI-613	1	39	Completed	August 2008	December 2016	No results posted	To evaluate the safety, tolerability, maximum tolerated dose (MTD)/and efficacy pharmacokinetics of CPI-613 given twice weekly for three consecutive weeks in cancer patients	NCT00741403
	Relapsed or Refractory Clear Cell Sarcoma of Soft Tissue	Drug: CPI-613 + Hydroxychloroquine	1, 2	47	Not yet recruiting	December 1, 2020	N/A	No results posted	MTD (Phase I)/Toxicity (Phase I)/ORR (Overall Response rate): CR +PR (Phase II)	NCT04593758
	Advanced Hematologic Malignancies	CPI-613	1	26	Completed	March 2010	August 2014	No results posted	To determine the safety and MTD of CPI-613/ determine PKs of CPI-613	NCT01034475
	Cancer Pancreatic Cancer Pancreatic Carcinoma	Drug: CPI-613 Drug: Gemcitabine	1, 2	6	Terminated (Suspended trial was not restarted.)	May 2009	N/A	No results posted	To determine the safety and MTD of CPI-613/To compare the safety and efficacy of CPI-613 Gemcitabine combination vs. Gemcitabine alone	NCT00907166
	Ivosidenib (AG-120), IDH305, BAY1436032, DS-1001b-based cancer therapy (IDH1 mutant inhibitors)
	IDH1 Mutation Myeloid Neoplasms	Ivosidenib	1	22	Recruiting	January 16, 2019	N/A	No results posted	Maximum Tolerated Dose	NCT03564821
	IDH1 Mutant Chondrosarcoma	Ivosidenib	2	17	Recruiting	March 4, 2020	N/A	No results posted	Progression free survival	NCT04278781
	Myelodysplastic Syndromes/ Acute Myeloid Leukemia	Drug: Ivosidenib Drug: Nivolumab	2	45	Suspended (Ammendment under review)	February 12, 2020	N/A	No results posted	Overall response rate, Change in duration of response	NCT04044209
	Advanced Hematologic Malignancies With an IDH1 Mutation	Ivosidenib	1	291	Recruiting	March 2014	N/A	No results posted	Safety/tolerability: incidence of adverse events	NCT02074839
	Relapsed or Refractory Acute Myeloid Leukemia With an IDH1 Mutation	Ivosidenib	1	30	Recruiting	November 12, 2019	N/A	No results posted	Peak Plasma Concentration(Cmax)	NCT04176393
	Relapsed/Refractory AML With an IDH1 Mutation	Ivosidenib	N/A	N/A	Approved for marketing	N/A	N/A	N/A	N/A	NCT03245424
	Advanced Solid Tumors, Lymphoma, or Histiocytic Disorders With IDH1 Mutations	Ivosidenib	2	49	Recruiting	June 8, 2020	N/A	No results posted	Objective response rate (ORR; complete response + partial response) in pediatric patients treated with ivosidenib	NCT04195555
	IDH1 Mutant Tumors	Drug: ivosidenib and nivolumab	2	35	Not yet recruiting	March 2021	N/A	No results posted	Occurrence of dose limiting toxicity (DLT), Best Overall Response, Progression Free Survival (PFS)	NCT04056910
	Advanced Solid Tumors, Including Glioma, With an IDH1 Mutation	Ivosidenib	1	170	Active, not recruiting	March 2014	N/A	No results posted	Safety/tolerability: incidence of adverse events, Maximum Tolerated Dose and/or the recommended Phase II dose of AG-120	NCT02073994
	IDH1 Mutated Myelodysplastic Syndrome	Ivosidenib	2	68	Recruiting	February 15, 2019	N/A	No results posted	Overall hematological response	NCT03503409
	Advanced Malignancies That Harbor IDHR132 Mutations	IDH305	1	166	Active, not recruiting	March 6, 2015	N/A	No results posted	Incident rate of dose limiting toxicities (DLTs)	NCT02381886
	IDH1-mutant Advanced Solid Tumors	BAY1436032	1	81	Active, not recruiting	May 26, 2016	N/A	No results posted	Maximum tolerated dose (MTD) of BAY1436032	NCT02746081
	Mutant IDH1(mIDH1) Advanced Acute Myeloid Leukemia (AML)	BAY1436032	1	27	Completed	June 14, 2017	March 15, 2019	No results posted	Maximum tolerated dose (MTD) or RP2D of BAY1436032	NCT03127735
	IDH1-Mutated Gliomas	DS-1001b	N/A	60	Active, not recruiting	January 19, 2017	N/A	No results posted	Percentage of participants with dose limiting toxicities	NCT03030066
	Chemotherapy- and Radiotherapy-Naive IDH1 Mutated WHO Grade II Glioma	DS-1001b	2	25	Active, not recruiting	July 8, 2020	N/A	No results posted	Overall response rate (ORR) assessed by Independent Efficacy Review Committee/Number of participants with treatment-emergent adverse events (TEAEs) during the study	NCT04458272
	Enasidenib (AG-221)-based cancer therapy (IDH2 mutant inhibitor)
	IDH2 Mutated Myelodysplastic Syndrome	Enasidenib	2	68	Recruiting	April 2, 2019	N/A	No results posted	Overall hematological response	NCT03744390
	Leukemia, Myeloid, Acute Myelodysplastic Syndromes Chronic Myelomonocytic Leukemia IDH2 Gene Mutation IDH2 R172 IDH2 R140	Enasidenib	2	60	Recruiting	August 27, 2020	N/A	No results posted	Type, incidence and severity of adverse events specifying seriousness and expectedness (AE, SAE, SUSAR)	NCT04522895
	IDH2-mutant Myeloid Neoplasms	Enasidenib	1	22	Recruiting	July 17, 2018	N/A	No results posted	Maximum Tolerated Dose (MTD)/Number of participants with dose limiting toxicities (DLT)	NCT03515512
	Advanced Solid Tumors, Including Glioma, or Angioimmunoblastic T-cell Lymphoma, With an IDH2 Mutation	Enasidenib	1, 2	21 (8 Female, 13 Male)	Completed	December 8, 2014	June 3, 2016	Has results	Number of Participants With Treatment-emergent Adverse Events (TEAEs)	NCT02273739
	Advanced Hematologic Malignancies With an Isocitrate Dehydrogenase Isoform 2 (IDH2) Mutation	Enasidenib	1, 2	345 (144 Female, 201 Male)	Active, not recruiting	September 20, 2013	December 31, 2020	Has results	Phase 1 Dose Escalation: Number of Participants With Dose Limiting Toxicities (DLT)	NCT01915498
	Acute Myeloid Leukemia With IDH2 Mutation	Enasidenib Mesylate	1	15	Recruiting	July 11, 2019	N/A	No results posted	Incidence of adverse events (AEs)	NCT03728335
	Relapsed or Refractory Acute Myeloid Leukemia Patients With an IDH2 Mutation	Drug: Enasidenib Drug: Enasidenib Mesylate	2	10	Recruiting	March 30, 2020	N/A	No results posted	Incidence of adverse events of enasidenib	NCT04203316
	AG881, LY3410738, HMPL-306-based cancer therapy (IDH1/2 mutant inhibitors)
	Advanced Solid Tumors, Including Gliomas, With an IDH1 and/or IDH2 Mutation	AG881	1	95	Active, not recruiting	June 2015	N/A	No results posted	Safety/Tolerability/Incidence of adverse events/Maximum Tolerated Dose and/or the recommended Phase II dose of AG881	NCT02481154
	Advanced Hematologic Malignancies With an IDH1 and/or IDH2 Mutation	AG881	1	46	Completed	August 7, 2015	March 21, 2018	No results posted	Safety/tolerability/Incidence of adverse events/Maximum Tolerated Dose and/or the recommended Phase II dose of AG-881	NCT02492737
	Residual or Recurrent Grade 2 Glioma With an IDH1 or IDH2 Mutation	Drug: AG-881 Drug: Matching Placebo	3	340	Recruiting	January 5, 2020	N/A	No results posted	Progression-Free Survival (PFS)	NCT04164901
	Advanced Solid Tumors With IDH1 Mutations	LY3410738	1	180	Recruiting	October 16, 2020	N/A	No results posted	Recommended Phase 2 dose (RP2D)	NCT04521686
	Advanced Hematologic Malignancies With IDH1 or IDH2 Mutations	LY3410738	1	220	Recruiting	December 1, 2020	N/A	No results posted	To determine the maximum tolerated dose (MTD)/recommended Phase 2 dose (RP2D)/To assess the activity of LY3410738 as measured by the overall response rate (ORR) per the investigator assessment	NCT04603001
	Advanced Solid Tumors With IDH Mutations	HMPL-306	1	90	Not yet recruiting	February 28, 2021	N/A	No results posted	Number of Subjects with Dose Limiting Toxicities (DLTs)/Frequency and severity of Aes	NCT04762602
	IDH1 and/or IDH2 Mutation of Relapsed/Refractory Myeloid Leukemia/Neoplasms	HMPL-306	1	75	Recruiting	May 14, 2020	N/A	No results posted	Safety and tolerability: Incidence of adverse events/Maximum tolerated dosage (MTD) and/or recommended phase 2 dosage (RP2D)	NCT04272957
	Advanced Hematological Malignancies With mIDH	HMPL-306	1	75	Not yet recruiting	February 28, 2021	N/A	No results posted	Number of Subjects with Dose Limiting Toxicities (DLTs)/Frequency and severity of AEs	NCT04764474
	Acute Myeloid Leukemia or Myedysplastic Syndrome EB2, With an IDH1 or IDH2 Mutation	Drug: AG-120 Drug: Placebo for AG-120 Drug: AG-221 Drug: Placebo for AG-221	3	968	Recruiting	March 1, 2019	N/A	No results posted	Event-free survival (EFS)	NCT03839771
	Low Grade Glioma	Drug: AG-120 Drug: AG881	1	49	Active, not recruiting	March 20, 2018	N/A	No results posted	HG concentration in surgically resected tumors	NCT03343197
	Agents under clinical development as of March 12th, 2021, for oncological indications; source, http://www.clinicaltrials.gov. N/A, not applicable.

## Sheet: Sheet5
	Table S4. Epigenetic drugs combined with metabolism-targeting drugs for cancer therapy
	Condition or disease	Intervention/ treatment	Phase	Enrollment	Current status	Start date	Completion date	Results	Outcome measures	NCT number
	GLS inhibitor (CB-839) + DNMT inhibitor (Azacitidine)-based cancer therapy
	Acute Myeloid Leukemia (AML) Acute Lymphocytic Leukemia (ALL)	Drug: CB-839 Drug: Azacitidine	1	43	Completed	March 2014	December 2016	No results posted	Safety and tolerability of CB-839/Pharmacokinetics/Pharmacodynamics/Clinical Activity	NCT02071927
	Advanced Myelodysplastic Syndrome	Drug: CB-839 Drug: Azacitidine	1, 2	40	Recruiting	November 15, 2017	N/A	No results posted	Rates of response/Event-free survival/Overall survival/Duration of response/Anti-tumor activity/Pharmacodynamic markers/Exploratory biomarkers/Drug exposure levels	NCT03047993
	IDH mutant inhibitor (Ivosidenib, Enasidenib, FT-2102) + DNMT inhibitor (Azacitidine, Decitabine)-based cancer therapy
	IDH1 Mutated Hematologic Malignancies	Drug: Azacitidine Drug: Ivosidenib Other: Pharmacokinetic Study Drug: Venetoclax	1, 2	48	Recruiting	March 19, 2018	N/A	No results posted	Overall response rate (ORR)/Incidence of adverse events/Dose-limiting toxicity	NCT03471260
	IDH2-Mutant Myelodysplastic Syndrome	Drug: Azacitidine Drug: Enasidenib Other: Quality-of-Life Assessment	2	105	Recruiting	January 17, 2018	N/A	No results posted	Incidence of adverse events/Overall response rate	NCT03383575
	Recurrent or Refractory Acute Myeloid Leukemia and IDH2 Gene Mutation	Drug: Azacitidine Drug: Enasidenib Mesylate	2	50	Recruiting	September 18, 2018	N/A	No results posted	Overall response rate (ORR)	NCT03683433
	Advanced Solid Tumors and Gliomas With an IDH1 Mutation	Drug: FT-2102 Drug: Azacitidine Biological: Nivolumab Drug: Gemcitabine and Cisplatin	1, 2	200	Active, not recruiting	November 1, 2018	N/A	No results posted	Number of participants with a Dose Limiting Toxicity (DLT)/Doses recommended for future studies [Phase 1]	NCT03684811
	Acute Myeloid Leukemia With an IDH1 Mutation (AGILE)	Drug: AG-120 (ivosidenib) with Azacitidine Drug: Placebo with Azacitidine	3	200	Recruiting	June 26, 2017	N/A	No results posted	Event-Free Survival (EFS)	NCT03173248
	AML or MDS With an IDH1 Mutation	Drug: FT-2102 (olutasidenib) Drug: Azacitidine Drug: Cytarabine	1, 2	500	Recruiting	April 2016	N/A	No results posted	Maximum Tolerated Doses (MTDs) or Maximum Evaluated Doses (MEDs)/Number of Participants with a Dose Limiting Toxicity (DLT)	NCT02719574
	Acute Myeloid Leukemia (AML)	Drug: AG-120 Drug: Azacitidine Drug: AG-221	1, 2	131	Active, not recruiting	June 3, 2016	N/A	No results posted	Dose limiting toxicities (DLTs)-Phase 1B	NCT02677922
	Relapsed or Refractory Acute Myeloid Leukemia	Drug: Decitabine and Cedazuridine Drug: Enasidenib Drug: Ivosidenib Drug: Venetoclax	1, 2	84	Not yet recruiting	July 30, 2021	N/A	No results posted	Dose limiting toxicity (Phase Ib), Overall response rate (ORR) (Phase II)/Incidence of adverse events (Phase II)	NCT04774393
	Agents under clinical development as of March 12th, 2021, for oncological indications; source, http://www.clinicaltrials.gov. N/A, not applicable.
